# Supplementary material for: Claudin and Rab proteins are key molecular components involved in coccidiosis resistance in Portuguese Merino sheep
Source: Genet Sel Evol. 2025 Dec 17;58:2. doi: 10.1186/s12711-025-01020-x (PMC12784492; doi:10.1186/s12711-025-01020-x)
Supplement: Supplementary file 1 — Supplementary Material 1 [file 12711_2025_1020_MOESM1_ESM.xlsx]

## Sheet: Farm Summary
Supplementary Table 1: Information regarding the animals by farm used in the study.
Farm Code	Number of Animals	Merino Black	Merino White	Mean Age	Recollection Date	Last Deworming in days	Last Anthelmintic	Mixed Grazing	Vazio tempo	Replacement	Stabulation
A	25	25	0	270.44	2019-12-16; 2021-10-26	209-215	Praziquantel	Yes	Yes	Mixed replacement	No
AA	30	0	30	249.6	2021-06-14	110	Ivermectin	No	Yes	Mixed replacement	Yes
AB	30	30	0	215.6	2021-01-04	138	Mebendazole and Closantel	Yes	Yes	Internal exclusively	Yes
AC	32	32	0	238.125	2019-12-10; 2021-09-13	68-187	Mebendazole and Closantel	No	Yes	Mixed replacement	No
AD	30	0	30	248.967	2021-11-02	216-237	Ivermectin	No	Yes	Internal exclusively	No
AE	30	0	30	249.133	2020-10-14; 2021-05-11	59-242	Mebendazole and Closantel; Doramectin	No	Yes	Mixed replacement	No
AF	60	30	30	235	2020-12-14; 2021-05-31	100-152	Mebendazole and Closantel	Yes	Yes	Mixed replacement	Yes
AG	60	30	30	247.3	2020-05-11; 2021-05-03	86-200	Mebendazole and Closantel	Yes	No	Internal exclusively	Yes
AH	30	0	30	231.3	2020-01-28	105	Ivermectin	No	Yes	Mixed replacement	Yes
AI	30	0	30	340.8	2021-09-28	90	Ivermectin	Yes	No	Internal exclusively	No
B	30	0	30	317.967	2021-12-06	NA	NA	No	Yes	Mixed replacement	Yes
C	19	0	19	284.421	2021-11-15	56	Ivermectin	No	No	Mixed replacement	Yes
D	15	0	15	257.8	2021-09-14	94	Mebendazole and Closantel	No	No	Internal exclusively	No
E	30	30	0	217.8	2019-11-26; 2020-05-06; 2021-09-15	76-164	Mebendazole and Closantel; Fenbendazole	Yes	Yes	Internal exclusively	No
F	30	0	30	315.6	2020-10-19	140	Ivermectin	No	Yes	Internal exclusively	No
G	29	0	29	236.517	2020-01-14; 2020-10-27	126-183	Ivermectin	No	Yes	Internal exclusively	Yes
H	22	0	22	235	2019-11-13; 2020-11-11	106-132	Mebendazole and Closantel	No	Yes	Internal exclusively	Yes
I	30	30	0	174.6	2020-05-18	98	Ivermectin	No	No	Mixed replacement	No
J	26	26	0	240.5	2019-11-18	171	Ivermectin	No	Yes	Mixed replacement	Yes
K	30	0	30	171.867	2020-03-11	107	Mebendazole and Closantel	No	Yes	Mixed replacement	No
L	30	30	0	222.433	2019-11-26; 2020-05-06; 2021-09-22	76-164	Mebendazole and Closantel; Fenbendazole; Moxidectin and Triclabendazole	Yes	Yes	Internal exclusively	No
M	35	0	35	307.771	2019-10-28	135	Mebendazole and Closantel	No	Yes	Internal exclusively	No
N	17	0	17	274.529	2019-09-30	101	Mebendazole and Closantel	No	Yes	External exclusively	No
O	30	30	0	243.067	2020-06-08	101	Mebendazole and Closantel	Yes	Yes	Mixed replacement	No
P	32	0	32	331.031	2019-09-24; 2020-09-29; 2021-11-29	54	Ivermectin	Yes	Yes	Internal exclusively	Yes
Q	12	0	12	255.5	2021-10-06	205	Mebendazole and Closantel	No	No	External exclusively	No
R	10	0	10	207.6	2019-11-12	158	Ivermectin	No	No	Internal exclusively	Yes
S	31	0	31	199.323	2019-11-26; 2020-10-13	190	Mebendazole and Closantel	No	Yes	Internal exclusively	Yes
T	25	0	25	238.8	2019-10-15; 2021-06-07	84-214	Mebendazole and Closantel	No	Yes	Mixed replacement	No
U	31	0	31	243.742	2019-09-24	NA	NA	Yes	Yes	External exclusively	No
V	31	31	0	201.419	2020-01-21; 2020-07-06	261	Mebendazole and Closantel	No	Yes	Mixed replacement	No
W	30	30	0	256.9	2019-12-16; 2020-09-23	Never	None	Yes	Yes	Internal exclusively	Yes
X	30	0	30	196.8	2020-02-11; 2020-09-28; 2021-09-27	NA	Mebendazole and Closantel	No	No	Mixed replacement	No
Y	30	0	30	207.167	2019-11-18; 2020-03-02; 2020-10-26	101-139	Mebendazole and Closantel	Yes	No	Mixed replacement	Yes
Z	30	0	30	207.333	2020-02-12	146-172	Ivermectin	No	Yes	Mixed replacement	No
