# Supplementary material for: Claudin and Rab proteins are key molecular components involved in coccidiosis resistance in Portuguese Merino sheep
Source: Genet Sel Evol. 2025 Dec 17;58:2. doi: 10.1186/s12711-025-01020-x (PMC12784492; doi:10.1186/s12711-025-01020-x)
Supplement: Supplementary file 2 — Supplementary Material 2 [file 12711_2025_1020_MOESM2_ESM.xlsx]

## Sheet: Chromosome-Wise Thresholds
Supplementary Table 2: Chromosome-wise significant thresholds calculated for the GWAS analysis for Coccidia FOC. The thresholds are calculated as -log10(Meff_C), where Meff_C is the effective number of independent markers for each chromosome.
Chromosome	Threshold
1	5.69376
2	5.64341
3	5.5978
4	5.34596
5	5.30458
6	5.306
7	5.29243
8	5.23009
9	5.25115
10	5.1719
11	5.08156
12	5.17921
13	5.17667
14	5.09823
15	5.17138
16	5.14532
17	5.15558
18	5.11747
19	5.08271
20	5.04052
21	5
22	5.00612
23	5.1051
24	4.9286
25	4.96114
26	4.95732
