# Supplementary material for: Claudin and Rab proteins are key molecular components involved in coccidiosis resistance in Portuguese Merino sheep
Source: Genet Sel Evol. 2025 Dec 17;58:2. doi: 10.1186/s12711-025-01020-x (PMC12784492; doi:10.1186/s12711-025-01020-x)
Supplement: Supplementary file 3 — Supplementary Material 3 [file 12711_2025_1020_MOESM3_ESM.xlsx]

## Sheet: Sheet1
Table S3: Genes located within confidence regions (100 Kb) of the significant markers identified in the GWAS analysis.
SNP	BP	A1	A2	FREQ	B	SE	P	Chr	start_pos	end_pos	width	strand	gene_id	gene_name	gene_biotype	Gene_type	Family
oar3_OAR2_63091936	63607030	G	A	0.020202	2059.84	433.381	2.00454e-06	2	63513855	63536631	22777	-	ENSOARG00020013084	ANXA1	protein_coding
oar3_OAR2_63091936	63607030	G	A	0.020202	2059.84	433.381	2.00454e-06	2	63548356	63606091	57736	+	ENSOARG00020032169		lncRNA
oar3_OAR2_63091936	63607030	G	A	0.020202	2059.84	433.381	2.00454e-06	2	63654098	63747254	93157	-	ENSOARG00020039021		lncRNA
oar3_OAR5_4760288	4799630	A	C	0.0353535	1673.89	339.891	8.44494e-07	5	4743544	4748532	4989	+	ENSOARG00020032707	CIST1	protein_coding
oar3_OAR5_4760288	4799630	A	C	0.0353535	1673.89	339.891	8.44494e-07	5	4759473	4777692	18220	+	ENSOARG00020004959	PDE4C	protein_coding
oar3_OAR5_4760288	4799630	A	C	0.0353535	1673.89	339.891	8.44494e-07	5	4781974	4787630	5657	+	ENSOARG00020008526	RAB3A	protein_coding
oar3_OAR5_4760288	4799630	A	C	0.0353535	1673.89	339.891	8.44494e-07	5	4787713	4790875	3163	-	ENSOARG00020005392	MPV17L2	protein_coding
oar3_OAR5_4760288	4799630	A	C	0.0353535	1673.89	339.891	8.44494e-07	5	4706431	4730120	23690	+	ENSOARG00020004870	JUND	protein_coding	Transcription Factor	TF_bZIP
oar3_OAR5_4760288	4799630	A	C	0.0353535	1673.89	339.891	8.44494e-07	5	4731325	4742557	11233	+	ENSOARG00020035369	IQCN	protein_coding
oar3_OAR5_4760288	4799630	A	C	0.0353535	1673.89	339.891	8.44494e-07	5	4823270	4827129	3860	-	ENSOARG00020005418	IFI30	protein_coding
oar3_OAR5_4760288	4799630	A	C	0.0353535	1673.89	339.891	8.44494e-07	5	4829514	4840033	10520	-	ENSOARG00020005480	PIK3R2	protein_coding	Co-Transcription Factor	Others
oar3_OAR5_4760288	4799630	A	C	0.0353535	1673.89	339.891	8.44494e-07	5	4843293	4892911	49619	-	ENSOARG00020005583	MAST3	protein_coding
oar3_OAR5_4760288	4799630	A	C	0.0353535	1673.89	339.891	8.44494e-07	5	4892942	4909996	17055	+	ENSOARG00020005715	IL12RB1	protein_coding
oar3_OAR5_4760288	4799630	A	C	0.0353535	1673.89	339.891	8.44494e-07	5	4751160	4752971	1812	+	ENSOARG00020030203		lncRNA
oar3_OAR6_34205890	34899299	G	A	0.010101	2797.45	549.895	3.63326e-07	6	33699466	35188219	1488754	-	ENSOARG00020021891	CCSER1	protein_coding
oar3_OAR7_16826338	17031457	G	A	0.0467172	1322.26	254.858	2.12333e-07	7	16933372	16980466	47095	-	ENSOARG00020014838	TLE3	protein_coding	Co-Transcription Factor	Transducin
oar3_OAR7_16826338	17031457	G	A	0.0467172	1322.26	254.858	2.12333e-07	7	17001459	17008108	6650	+	ENSOARG00020035963		protein_coding
oar3_OAR7_17989091	18191375	A	G	0.0340909	1803.24	313.676	8.99067e-09	7	17903502	18618620	715119	+	ENSOARG00020017800	THSD4	protein_coding
oar3_OAR7_17989091	18191375	A	G	0.0340909	1803.24	313.676	8.99067e-09	7	18219863	18220039	177	-	ENSOARG00020018150		protein_coding
oar3_OAR7_16826338	17031457	G	A	0.0467172	1322.26	254.858	2.12333e-07	7	17025230	17029216	3987	+	ENSOARG00020027093		lncRNA
oar3_OAR21_8179980	8293837	A	C	0.0265152	1654.73	373.914	9.62531e-06	21	8271430	8283073	11644	-	ENSOARG00020018547	PRSS23	protein_coding
oar3_OAR21_8179980	8293837	A	C	0.0265152	1654.73	373.914	9.62531e-06	21	8283162	8363857	80696	+	ENSOARG00020036475		lncRNA
s12708.1	2937586	A	G	0.0138889	2125.38	455.54	3.07687e-06	24	2881963	2885461	3499	+	ENSOARG00020026363	PAQR4	protein_coding
s12708.1	2937586	A	G	0.0138889	2125.38	455.54	3.07687e-06	24	2885307	2889638	4332	-	ENSOARG00020026366	PKMYT1	protein_coding
s12708.1	2937586	A	G	0.0138889	2125.38	455.54	3.07687e-06	24	2910077	2915953	5877	+	ENSOARG00020029474		protein_coding
s12708.1	2937586	A	G	0.0138889	2125.38	455.54	3.07687e-06	24	2876182	2880670	4489	+	ENSOARG00020026359	KREMEN2	protein_coding
s12708.1	2937586	A	G	0.0138889	2125.38	455.54	3.07687e-06	24	2843643	2852336	8694	+	ENSOARG00020027892		protein_coding
s12708.1	2937586	A	G	0.0138889	2125.38	455.54	3.07687e-06	24	2858692	2859767	1076	+	ENSOARG00020026358		protein_coding
s12708.1	2937586	A	G	0.0138889	2125.38	455.54	3.07687e-06	24	2922786	2923412	627	+	ENSOARG00020038508		pseudogene
oar3_OAR24_1767621	2294317	G	A	0.0441919	1383.41	294.91	2.71931e-06	24	2199985	2205847	5863	+	ENSOARG00020026123	RAB26	protein_coding
s12708.1	2937586	A	G	0.0138889	2125.38	455.54	3.07687e-06	24	2931411	2935168	3758	-	ENSOARG00020026377	CLDN6	protein_coding
s12708.1	2937586	A	G	0.0138889	2125.38	455.54	3.07687e-06	24	2936190	2938404	2215	+	ENSOARG00020026408	TNFRSF12A	protein_coding
oar3_OAR24_1767621	2294317	G	A	0.0441919	1383.41	294.91	2.71931e-06	24	2314451	2346581	32131	-	ENSOARG00020026157	ABCA3	protein_coding
s12708.1	2937586	A	G	0.0138889	2125.38	455.54	3.07687e-06	24	2938153	2942927	4775	+	ENSOARG00020026388	THOC6	protein_coding
oar3_OAR24_1767621	2294317	G	A	0.0441919	1383.41	294.91	2.71931e-06	24	2356073	2457855	101783	+	ENSOARG00020026215		protein_coding
s12708.1	2937586	A	G	0.0138889	2125.38	455.54	3.07687e-06	24	2938475	2940168	1694	-	ENSOARG00020026385	HCFC1R1	protein_coding
s12708.1	2937586	A	G	0.0138889	2125.38	455.54	3.07687e-06	24	2942299	2950576	8278	-	ENSOARG00020026415	BICDL2	protein_coding
s12708.1	2937586	A	G	0.0138889	2125.38	455.54	3.07687e-06	24	2973856	2984169	10314	+	ENSOARG00020026417	MMP25	protein_coding
s12708.1	2937586	A	G	0.0138889	2125.38	455.54	3.07687e-06	24	2990512	2994783	4272	+	ENSOARG00020039574		protein_coding
s12708.1	2937586	A	G	0.0138889	2125.38	455.54	3.07687e-06	24	3019169	3022503	3335	+	ENSOARG00020028313		protein_coding
oar3_OAR24_1767621	2294317	G	A	0.0441919	1383.41	294.91	2.71931e-06	24	2212596	2229861	17266	+	ENSOARG00020026127	TRAF7	protein_coding
oar3_OAR24_1767621	2294317	G	A	0.0441919	1383.41	294.91	2.71931e-06	24	2230090	2248220	18131	-	ENSOARG00020026131	CASKIN1	protein_coding
oar3_OAR24_1767621	2294317	G	A	0.0441919	1383.41	294.91	2.71931e-06	24	2255663	2259487	3825	+	ENSOARG00020026134	MLST8	protein_coding
oar3_OAR24_1767621	2294317	G	A	0.0441919	1383.41	294.91	2.71931e-06	24	2259322	2261887	2566	-	ENSOARG00020026139	BRICD5	protein_coding
oar3_OAR24_1767621	2294317	G	A	0.0441919	1383.41	294.91	2.71931e-06	24	2261894	2265080	3187	-	ENSOARG00020026142	PGP	protein_coding
oar3_OAR24_1767621	2294317	G	A	0.0441919	1383.41	294.91	2.71931e-06	24	2270757	2280176	9420	+	ENSOARG00020026143	E4F1	protein_coding	Transcription Factor	zf-C2H2
oar3_OAR24_1767621	2294317	G	A	0.0441919	1383.41	294.91	2.71931e-06	24	2280634	2285178	4545	+	ENSOARG00020026146	DNASE1L2	protein_coding
oar3_OAR24_1767621	2294317	G	A	0.0441919	1383.41	294.91	2.71931e-06	24	2284004	2297499	13496	-	ENSOARG00020026147	ECI1	protein_coding
oar3_OAR24_2673268	3214651	G	A	0.0366162	1495.91	321.426	3.25617e-06	24	3116052	3120525	4474	+	ENSOARG00020026424	ZNF213	protein_coding	Transcription Factor	zf-C2H2
oar3_OAR24_2673268	3214651	G	A	0.0366162	1495.91	321.426	3.25617e-06	24	3122391	3128954	6564	+	ENSOARG00020026425		protein_coding
oar3_OAR24_1767621	2294317	G	A	0.0441919	1383.41	294.91	2.71931e-06	24	2298231	2307437	9207	-	ENSOARG00020026150	RNPS1	protein_coding
oar3_OAR24_2673268	3214651	G	A	0.0366162	1495.91	321.426	3.25617e-06	24	3190009	3191729	1721	+	ENSOARG00020026427		protein_coding
oar3_OAR24_2673268	3214651	G	A	0.0366162	1495.91	321.426	3.25617e-06	24	3212378	3223711	11334	-	ENSOARG00020026433	ZNF200	protein_coding	Transcription Factor	zf-C2H2
oar3_OAR24_2673268	3214651	G	A	0.0366162	1495.91	321.426	3.25617e-06	24	3229733	3242495	12763	-	ENSOARG00020026436	MEFV	protein_coding
oar3_OAR24_2673268	3214651	G	A	0.0366162	1495.91	321.426	3.25617e-06	24	3272514	3279187	6674	+	ENSOARG00020026439	ZNF263	protein_coding	Transcription Factor	zf-C2H2
oar3_OAR24_2673268	3214651	G	A	0.0366162	1495.91	321.426	3.25617e-06	24	3284061	3290517	6457	-	ENSOARG00020026440	TIGD7	protein_coding
oar3_OAR24_2673268	3214651	G	A	0.0366162	1495.91	321.426	3.25617e-06	24	3313295	3320614	7320	+	ENSOARG00020026442		protein_coding
s12708.1	2937586	A	G	0.0138889	2125.38	455.54	3.07687e-06	24	2929753	2932387	2635	+	ENSOARG00020034537	CLDN9	protein_coding
oar3_OAR24_2673268	3214651	G	A	0.0366162	1495.91	321.426	3.25617e-06	24	3183796	3184734	939	+	ENSOARG00020026426		protein_coding
oar3_OAR24_2673268	3214651	G	A	0.0366162	1495.91	321.426	3.25617e-06	24	3194985	3195828	844	-	ENSOARG00020026429		protein_coding
s12708.1	2937586	A	G	0.0138889	2125.38	455.54	3.07687e-06	24	2837464	2840024	2561	+	ENSOARG00020030373		lncRNA
s12708.1	2937586	A	G	0.0138889	2125.38	455.54	3.07687e-06	24	2838476	2840524	2049	-	ENSOARG00020039043		lncRNA
oar3_OAR24_2673268	3214651	G	A	0.0366162	1495.91	321.426	3.25617e-06	24	3136513	3137988	1476	+	ENSOARG00020030968		lncRNA
oar3_OAR24_2673268	3214651	G	A	0.0366162	1495.91	321.426	3.25617e-06	24	3256387	3270410	14024	+	ENSOARG00020037003		lncRNA
oar3_OAR24_2673268	3214651	G	A	0.0366162	1495.91	321.426	3.25617e-06	24	3257570	3272231	14662	-	ENSOARG00020033983		lncRNA
oar3_OAR24_2673268	3214651	G	A	0.0366162	1495.91	321.426	3.25617e-06	24	3280878	3282269	1392	+	ENSOARG00020038080		lncRNA
oar3_OAR24_1767621	2294317	G	A	0.0441919	1383.41	294.91	2.71931e-06	24	2211833	2211915	83	-	ENSOARG00020026126	SNORD60	snoRNA
oar3_OAR24_2673268	3214651	G	A	0.0366162	1495.91	321.426	3.25617e-06	24	3197010	3197125	116	+	ENSOARG00020026430	U5	snRNA
oar3_OAR24_2673268	3214651	G	A	0.0366162	1495.91	321.426	3.25617e-06	24	3215586	3215692	107	+	ENSOARG00020026434	U6	snRNA
oar3_OAR24_2673268	3214651	G	A	0.0366162	1495.91	321.426	3.25617e-06	24	3290395	3304906	14512	+	ENSOARG00020036314		protein_coding
oar3_OAR25_12574995	11926932	A	G	0.0176768	2034.81	449.278	5.92461e-06	25	11524635	12060970	536336	+	ENSOARG00020020814	CHRM3	protein_coding
oar3_OAR25_5812519	5145396	A	G	0.0757576	1045.56	233.848	7.78105e-06	25	5211796	5249636	37841	+	ENSOARG00020014081	NTPCR	protein_coding
oar3_OAR25_5812519	5145396	A	G	0.0757576	1045.56	233.848	7.78105e-06	25	5044560	5064417	19858	+	ENSOARG00020014059	MAP10	protein_coding
oar3_OAR26_35813615	36653829	A	G	0.0290404	1384.96	307.377	6.61462e-06	26	36518616	36557612	38997	+	ENSOARG00020025652	POLB	protein_coding
oar3_OAR26_35813615	36653829	A	G	0.0290404	1384.96	307.377	6.61462e-06	26	36550284	36554408	4125	-	ENSOARG00020025659	DKK4	protein_coding
oar3_OAR26_35813615	36653829	A	G	0.0290404	1384.96	307.377	6.61462e-06	26	36566759	36578605	11847	+	ENSOARG00020025662	VDAC3	protein_coding
oar3_OAR26_35813615	36653829	A	G	0.0290404	1384.96	307.377	6.61462e-06	26	36578832	36659073	80242	-	ENSOARG00020025665	SLC20A2	protein_coding
oar3_OAR26_35813615	36653829	A	G	0.0290404	1384.96	307.377	6.61462e-06	26	36694583	36707588	13006	+	ENSOARG00020025670	SMIM19	protein_coding
oar3_OAR26_35813615	36653829	A	G	0.0290404	1384.96	307.377	6.61462e-06	26	36662918	36664325	1408	-	ENSOARG00020040985		lncRNA
oar3_OAR26_35813615	36653829	A	G	0.0290404	1384.96	307.377	6.61462e-06	26	36723864	36723967	104	+	ENSOARG00020025671	U6	snRNA
