# Supplementary material for: Claudin and Rab proteins are key molecular components involved in coccidiosis resistance in Portuguese Merino sheep
Source: Genet Sel Evol. 2025 Dec 17;58:2. doi: 10.1186/s12711-025-01020-x (PMC12784492; doi:10.1186/s12711-025-01020-x)
Supplement: Supplementary file 4 — Supplementary Material 4 [file 12711_2025_1020_MOESM4_ESM.xlsx]

## Sheet: Hoja1
	Table S4: Results from overrepresentation of transcription factor binding sites (TFBSs) in the regulatory regions of genes located in the confidence regions by TFM-explorer.
	Rank	Factor	Matrix ID	Location	Sequences	P-Value	Correlated with	Legend
	1	TFAP2A	MA0003.1	+[-2997:-1572]	61	2.73e-32
	2	NFKB1	MA0105.1	+[-2999:-2057]	67	4.30e-27
	3	INSM1	MA0155.1	+[-2355:-2072]	45	3.65e-11
	4	NF-kappaB	MA0061.1	+[-2967:-2475]	50	6.49e-10
	5	RELA	MA0107.1	+[-1490:-1181]	41	3.25e-09
	6	INSM1	MA0155.1	+[-2982:-2673]	45	7.85e-09
	7	EBF1	MA0154.1	+[-2035:-1757]	44	8.11e-09
	8	RELA	MA0107.1	+[-2968:-2761]	35	1.82e-08
	9	NF-kappaB	MA0061.1	+[-1399:-1159]	31	4.88e-08
	10	GABPA	MA0062.2	+[-2231:-2146]	21	1.85e-07
	11	PLAG1	MA0163.1	+[-1804:-1676]	34	2.88e-07
	12	ELK4	MA0076.1	+[-1886:-1471]	23	1.42e-06
	13	Klf4	MA0039.2	+[-1475:-1387]	28	1.63e-06
	14	NFYA	MA0060.1	+[-2801:-2766]	10	2.49e-06
	15	Arnt::Ahr	MA0006.1	+[-2570:-2235]	13	4.66e-06
	16	TP53	MA0106.1	+[-0631:-0436]	27	7.06e-06
	17	PPARG::RXRA	MA0065.2	+[-1565:-1507]	21	7.52e-06
	18	FEV	MA0156.1	+[-2618:-2553]	17	7.70e-06
	19	HNF4A	MA0114.1	+[-2958:-2864]	24	9.37e-06
	20	Sox17	MA0078.1	+[-0415:-0305]	19	9.57e-06
	21	PPARG	MA0066.1	+[-1495:-1381]	22	1.15e-05
	22	Pax5	MA0014.1	+[-1585:-1554]	12	1.43e-05
	23	REST	MA0138.2	+[-3000:-2890]	24	1.52e-05
	24	znf143	MA0088.1	+[-0975:-0924]	20	1.99e-05
	25	NKX3-1	MA0124.1	+[-0005:+0069]	12	2.13e-05
